# Supplementary material for: Direct Splash Dispersal Prevails over Indirect and Subsequent Spread during Rains in Colletotrichum gloeosporioides Infecting Yams
Source: PLoS One. 2014 Dec 22;9(12):e115757. doi: 10.1371/journal.pone.0115757 (PMC4274098; doi:10.1371/journal.pone.0115757)
Supplement: S1 Table — Experiment dataset. Distance is in cm, TotNbDrops, NbWhiteDrops, NbBlueDrops, TotNbSpores, NbWhiteSpores, NbBlueSpores, MeanSporeNbAllDrops, MeanSporeNbWhiteDrops, MeanSporeNbBlueDrops are expressed as spore numbers and InitialSporeSolution, RainedSporeSolution, ExportedSpores, PreviousSoilContamination are expressed as 105 spores. (XLS) [file pone.0115757.s001.xls]

## Sheet: Feuille1
Run	Distance	Slide	SampleUnit	TotNbDrops	NbWhiteDrops	NbBlueDrops	TotNbSpores	NbWhiteSpores	NbBlueSpores	MeanSporeNbAllDrops	MeanSporeNbWhiteDrops	MeanSporeNbBlueDrops	InitialSporeSolution	RainedSporeSolution	ExportedSpores	PreviousSoilContamination
R1	24	1	R1-24-1	4	0	4	7641	0	7641	1910.25	0	1910.25	4.7	1.28	3.98889	0
R1	24	5	R1-24-5	34	16	18	4184	419	3765	123.059	26.1875	209.167	4.7	1.28	3.98889	0
R1	24	6	R1-24-6	51	29	22	2542	859	1683	49.8431	29.6207	76.5	4.7	1.28	3.98889	0
R1	24	7	R1-24-7	3	0	3	6154	0	6154	2051.33	0	2051.33	4.7	1.28	3.98889	0
R1	31	7	R1-31-7	20	7	13	450	37	413	22.5	5.28571	31.7692	4.7	1.28	3.98889	0
R1	31	9	R1-31-9	55	14	41	1094	48	1046	19.8909	3.42857	25.5122	4.7	1.28	3.98889	0
R1	31	11	R1-31-11	19	2	17	342	24	318	18	12	18.7059	4.7	1.28	3.98889	0
R1	31	17	R1-31-17	62	22	40	1956	125	1831	31.5484	5.68182	45.775	4.7	1.28	3.98889	0
R1	38	5	R1-38-5	36	15	21	850	91	759	23.6111	6.06667	36.1429	4.7	1.28	3.98889	0
R1	38	8	R1-38-8	39	14	25	831	64	767	21.3077	4.57143	30.68	4.7	1.28	3.98889	0
R1	38	12	R1-38-12	9	6	3	207	22	185	23	3.66667	61.6667	4.7	1.28	3.98889	0
R1	38	13	R1-38-13	10	7	3	112	2	110	11.2	0.285714	36.6667	4.7	1.28	3.98889	0
R1	45	10	R1-45-10	1	0	1	6	0	6	6	0	6	4.7	1.28	3.98889	0
R1	45	12	R1-45-12	0	0	0	0	0	0	0	0	0	4.7	1.28	3.98889	0
R1	45	13	R1-45-13	2	0	2	454	0	454	227	0	227	4.7	1.28	3.98889	0
R1	45	15	R1-45-15	10	7	3	83	59	24	8.3	8.42857	8	4.7	1.28	3.98889	0
R10	24	3	R10-24-3	299	63	236	2397	98	2299	8.01672	1.55556	9.74153	2.68	1.64	1.76889	1.976
R10	24	5	R10-24-5	164	36	128	8989	146	8843	54.811	4.05556	69.0859	2.68	1.64	1.76889	1.976
R10	31	3	R10-31-3	75	26	49	417	29	388	5.56	1.11538	7.91837	2.68	1.64	1.76889	1.976
R10	31	6	R10-31-6	159	60	99	2141	78	2063	13.4654	1.3	20.8384	2.68	1.64	1.76889	1.976
R10	31	13	R10-31-13	125	36	89	772	73	699	6.176	2.02778	7.85393	2.68	1.64	1.76889	1.976
R10	31	18	R10-31-18	51	28	23	104	22	82	2.03922	0.785714	3.56522	2.68	1.64	1.76889	1.976
R10	38	2	R10-38-2	25	13	12	143	25	118	5.72	1.92308	9.83333	2.68	1.64	1.76889	1.976
R10	38	3	R10-38-3	43	23	20	129	12	117	3	0.521739	5.85	2.68	1.64	1.76889	1.976
R10	38	12	R10-38-12	45	27	18	463	72	391	10.2889	2.66667	21.7222	2.68	1.64	1.76889	1.976
R10	38	18	R10-38-18	55	32	23	189	42	147	3.43636	1.3125	6.3913	2.68	1.64	1.76889	1.976
R10	45	5	R10-45-5	22	10	12	134	8	126	6.09091	0.8	10.5	2.68	1.64	1.76889	1.976
R10	45	9	R10-45-9	33	14	19	259	28	231	7.84848	2	12.1579	2.68	1.64	1.76889	1.976
R10	45	13	R10-45-13	25	11	14	430	24	406	17.2	2.18182	29	2.68	1.64	1.76889	1.976
R10	45	16	R10-45-16	40	31	9	105	25	80	2.625	0.806452	8.88889	2.68	1.64	1.76889	1.976
R11	24	2	R11-24-2	148	80	68	494	145	349	3.33784	1.8125	5.13235	2.73	2	1.61889	0
R11	24	9	R11-24-9	38	29	9	170	90	80	4.47368	3.10345	8.88889	2.73	2	1.61889	0
R11	31	2	R11-31-2	70	46	24	296	46	250	4.22857	1	10.4167	2.73	2	1.61889	0
R11	31	3	R11-31-3	20	8	12	150	15	135	7.5	1.875	11.25	2.73	2	1.61889	0
R11	31	5	R11-31-5	51	37	14	110	61	49	2.15686	1.64865	3.5	2.73	2	1.61889	0
R11	31	8	R11-31-8	38	29	9	277	85	192	7.28947	2.93103	21.3333	2.73	2	1.61889	0
R11	38	4	R11-38-4	14	11	3	35	16	19	2.5	1.45455	6.33333	2.73	2	1.61889	0
R11	38	7	R11-38-7	9	4	5	143	2	141	15.8889	0.5	28.2	2.73	2	1.61889	0
R11	38	8	R11-38-8	62	48	14	103	26	77	1.66129	0.541667	5.5	2.73	2	1.61889	0
R11	38	10	R11-38-10	19	14	5	131	18	113	6.89474	1.28571	22.6	2.73	2	1.61889	0
R11	45	3	R11-45-3	45	41	4	85	28	57	1.88889	0.682927	14.25	2.73	2	1.61889	0
R11	45	6	R11-45-6	123	120	3	85	40	45	0.691057	0.333333	15	2.73	2	1.61889	0
R11	45	10	R11-45-10	81	80	1	29	25	4	0.358025	0.3125	4	2.73	2	1.61889	0
R11	45	18	R11-45-18	69	67	2	63	47	16	0.913043	0.701493	8	2.73	2	1.61889	0
R12	24	8	R12-24-8	120	54	66	3205	178	3027	26.7083	3.2963	45.8636	3.21	2.67	1.72667	1.619
R12	24	10	R12-24-10	132	71	61	1107	144	963	8.38636	2.02817	15.7869	3.21	2.67	1.72667	1.619
R12	31	3	R12-31-3	77	50	27	617	154	463	8.01299	3.08	17.1481	3.21	2.67	1.72667	1.619
R12	31	5	R12-31-5	37	24	13	370	98	272	10	4.08333	20.9231	3.21	2.67	1.72667	1.619
R12	31	7	R12-31-7	110	35	75	524	111	413	4.76364	3.17143	5.50667	3.21	2.67	1.72667	1.619
R12	31	16	R12-31-16	29	22	7	280	63	217	9.65517	2.86364	31	3.21	2.67	1.72667	1.619
R12	38	2	R12-38-2	76	39	37	519	59	460	6.82895	1.51282	12.4324	3.21	2.67	1.72667	1.619
R12	38	3	R12-38-3	27	20	7	213	63	150	7.88889	3.15	21.4286	3.21	2.67	1.72667	1.619
R12	38	4	R12-38-4	90	54	36	468	60	408	5.2	1.11111	11.3333	3.21	2.67	1.72667	1.619
R12	38	9	R12-38-9	22	19	3	304	65	239	13.8182	3.42105	79.6667	3.21	2.67	1.72667	1.619
R12	45	3	R12-45-3	28	20	8	151	57	94	5.39286	2.85	11.75	3.21	2.67	1.72667	1.619
R12	45	12	R12-45-12	46	39	7	367	34	333	7.97826	0.871795	47.5714	3.21	2.67	1.72667	1.619
R12	45	16	R12-45-16	16	13	3	67	35	32	4.1875	2.69231	10.6667	3.21	2.67	1.72667	1.619
R12	45	17	R12-45-17	19	13	6	47	25	22	2.47368	1.92308	3.66667	3.21	2.67	1.72667	1.619
R2	24	2	R2-24-2	5	1	4	6602	126	6476	1320.4	126	1619	5.39	1.04	4.81222	3.98889
R2	24	8	R2-24-8	64	14	50	7044	150	6894	110.062	10.7143	137.88	5.39	1.04	4.81222	3.98889
R2	24	9	R2-24-9	13	1	12	5114	4	5110	393.385	4	425.833	5.39	1.04	4.81222	3.98889
R2	31	2	R2-31-2	120	87	33	848	372	476	7.06667	4.27586	14.4242	5.39	1.04	4.81222	3.98889
R2	31	5	R2-31-5	56	46	10	695	322	373	12.4107	7	37.3	5.39	1.04	4.81222	3.98889
R2	31	9	R2-31-9	38	34	4	479	317	162	12.6053	9.32353	40.5	5.39	1.04	4.81222	3.98889
R2	31	17	R2-31-17	33	28	5	579	240	339	17.5455	8.57143	67.8	5.39	1.04	4.81222	3.98889
R2	38	6	R2-38-6	18	14	4	101	65	36	5.61111	4.64286	9	5.39	1.04	4.81222	3.98889
R2	38	8	R2-38-8	6	3	3	98	23	75	16.3333	7.66667	25	5.39	1.04	4.81222	3.98889
R2	38	10	R2-38-10	8	5	3	362	8	354	45.25	1.6	118	5.39	1.04	4.81222	3.98889
R2	38	12	R2-38-12	4	2	2	30	17	13	7.5	8.5	6.5	5.39	1.04	4.81222	3.98889
R2	38	16	R2-38-16	11	4	7	284	0	284	25.8182	0	40.5714	5.39	1.04	4.81222	3.98889
R2	45	3	R2-45-3	21	19	2	101	63	38	4.80952	3.31579	19	5.39	1.04	4.81222	3.98889
R2	45	12	R2-45-12	25	25	0	32	32	0	1.28	1.28	0	5.39	1.04	4.81222	3.98889
R2	45	16	R2-45-16	22	22	0	52	52	0	2.36364	2.36364	0	5.39	1.04	4.81222	3.98889
R2	45	17	R2-45-17	45	37	8	373	70	303	8.28889	1.89189	37.875	5.39	1.04	4.81222	3.98889
R3	24	3	R3-24-3	197	98	99	56116	794	55322	284.853	8.10204	558.808	5.92	1.75	4.94778	0
R3	24	4	R3-24-4	38	15	23	5343	403	4940	140.605	26.8667	214.783	5.92	1.75	4.94778	0
R3	24	5	R3-24-5	7	4	3	1167	135	1032	166.714	33.75	344	5.92	1.75	4.94778	0
R3	24	7	R3-24-7	108	52	56	4162	913	3249	38.537	17.5577	58.0179	5.92	1.75	4.94778	0
R3	31	1	R3-31-1	144	101	43	1492	540	952	10.3611	5.34653	22.1395	5.92	1.75	4.94778	0
R3	31	8	R3-31-8	75	50	25	1188	458	730	15.84	9.16	29.2	5.92	1.75	4.94778	0
R3	31	13	R3-31-13	85	52	33	779	237	542	9.16471	4.55769	16.4242	5.92	1.75	4.94778	0
R3	38	6	R3-38-6	10	3	7	605	52	553	60.5	17.3333	79	5.92	1.75	4.94778	0
R3	38	8	R3-38-8	23	11	12	658	114	544	28.6087	10.3636	45.3333	5.92	1.75	4.94778	0
R3	38	12	R3-38-12	10	5	5	535	50	485	53.5	10	97	5.92	1.75	4.94778	0
R3	38	16	R3-38-16	17	10	7	262	73	189	15.4118	7.3	27	5.92	1.75	4.94778	0
R3	45	2	R3-45-2	72	71	1	70	43	27	0.972222	0.605634	27	5.92	1.75	4.94778	0
R3	45	5	R3-45-5	32	31	1	106	48	58	3.3125	1.54839	58	5.92	1.75	4.94778	0
R3	45	10	R3-45-10	27	20	7	191	39	152	7.07407	1.95	21.7143	5.92	1.75	4.94778	0
R3	45	18	R3-45-18	20	13	7	232	143	89	11.6	11	12.7143	5.92	1.75	4.94778	0
R3	31	12	R3-31-12	68	47	21	1248	288	960	18.3529	6.13	45.71	5.92	1.75	4.94778	0
R4	24	6	R4-24-6	50	29	21	2824	73	2751	56.48	2.51724	131	4.8	1.53	3.95	4.948
R4	24	9	R4-24-9	88	50	38	7618	914	6704	86.5682	18.28	176.421	4.8	1.53	3.95	4.948
R4	31	4	R4-31-4	18	10	8	202	31	171	11.2222	3.1	21.375	4.8	1.53	3.95	4.948
R4	31	8	R4-31-8	111	66	45	1449	516	933	13.0541	7.81818	20.7333	4.8	1.53	3.95	4.948
R4	31	10	R4-31-10	75	46	29	1028	417	611	13.7067	9.06522	21.069	4.8	1.53	3.95	4.948
R4	31	11	R4-31-11	25	15	10	289	92	197	11.56	6.13333	19.7	4.8	1.53	3.95	4.948
R4	38	5	R4-38-5	8	5	3	227	71	156	28.375	14.2	52	4.8	1.53	3.95	4.948
R4	38	12	R4-38-12	9	4	5	176	16	160	19.5556	4	32	4.8	1.53	3.95	4.948
R4	38	16	R4-38-16	26	9	17	166	52	114	6.38462	5.77778	6.70588	4.8	1.53	3.95	4.948
R4	45	7	R4-45-7	11	6	5	124	23	101	11.2727	3.83333	20.2	4.8	1.53	3.95	4.948
R4	45	11	R4-45-11	5	5	0	21	21	0	4.2	4.2	0	4.8	1.53	3.95	4.948
R4	45	15	R4-45-15	17	12	5	53	25	28	3.11765	2.08333	5.6	4.8	1.53	3.95	4.948
R4	45	17	R4-45-17	26	14	12	80	25	55	3.07692	1.78571	4.58333	4.8	1.53	3.95	4.948
R4	38	15	R4-38-15	34	13	21	180	15	165	5.29412	1.15385	7.85714	4.8	1.53	3.95	4.948
R5	24	3	R5-24-3	260	84	176	4070	206	3864	15.6538	2.45238	21.9545	4.25	0.906	3.74667	2.729
R5	24	4	R5-24-4	69	22	47	4844	104	4740	70.2029	4.72727	100.851	4.25	0.906	3.74667	2.729
R5	31	1	R5-31-1	36	26	10	226	99	127	6.27778	3.80769	12.7	4.25	0.906	3.74667	2.729
R5	31	11	R5-31-11	94	55	39	626	147	479	6.65957	2.67273	12.2821	4.25	0.906	3.74667	2.729
R5	31	12	R5-31-12	42	29	13	275	105	170	6.54762	3.62069	13.0769	4.25	0.906	3.74667	2.729
R5	31	13	R5-31-13	40	27	13	209	97	112	5.225	3.59259	8.61538	4.25	0.906	3.74667	2.729
R5	38	5	R5-38-5	51	18	33	273	6	267	5.35294	0.333333	8.09091	4.25	0.906	3.74667	2.729
R5	38	13	R5-38-13	39	29	10	80	32	48	2.05128	1.10345	4.8	4.25	0.906	3.74667	2.729
R5	38	14	R5-38-14	51	35	16	188	48	140	3.68627	1.37143	8.75	4.25	0.906	3.74667	2.729
R5	38	18	R5-38-18	26	9	17	168	8	160	6.46154	0.888889	9.41176	4.25	0.906	3.74667	2.729
R5	45	2	R5-45-2	14	11	3	20	3	17	1.42857	0.272727	5.66667	4.25	0.906	3.74667	2.729
R5	45	7	R5-45-7	41	27	14	178	18	160	4.34146	0.666667	11.4286	4.25	0.906	3.74667	2.729
R5	45	15	R5-45-15	30	25	5	107	48	59	3.56667	1.92	11.8	4.25	0.906	3.74667	2.729
R5	45	16	R5-45-16	12	11	1	19	19	0	1.58333	1.72727	0	4.25	0.906	3.74667	2.729
R6	24	1	R6-24-1	21	3	18	12084	5	12079	575.429	1.66667	671.056	3.12	0.703	2.72944	0
R6	24	2	R6-24-2	301	60	241	10201	184	10017	33.8904	3.06667	41.5643	3.12	0.703	2.72944	0
R6	31	6	R6-31-6	94	26	68	702	43	659	7.46809	1.65385	9.69118	3.12	0.703	2.72944	0
R6	31	9	R6-31-9	78	16	62	1174	61	1113	15.0513	3.8125	17.9516	3.12	0.703	2.72944	0
R6	31	13	R6-31-13	59	24	35	365	56	309	6.18644	2.33333	8.82857	3.12	0.703	2.72944	0
R6	31	16	R6-31-16	64	29	35	506	72	434	7.90625	2.48276	12.4	3.12	0.703	2.72944	0
R6	38	1	R6-38-1	38	21	17	265	50	215	6.97368	2.38095	12.6471	3.12	0.703	2.72944	0
R6	38	9	R6-38-9	29	10	19	157	21	136	5.41379	2.1	7.15789	3.12	0.703	2.72944	0
R6	38	10	R6-38-10	24	8	16	446	29	417	18.5833	3.625	26.0625	3.12	0.703	2.72944	0
R6	38	14	R6-38-14	8	4	4	14	4	10	1.75	1	2.5	3.12	0.703	2.72944	0
R6	45	1	R6-45-1	9	3	6	155	6	149	17.2222	2	24.8333	3.12	0.703	2.72944	0
R6	45	5	R6-45-5	15	11	4	98	5	93	6.53333	0.454545	23.25	3.12	0.703	2.72944	0
R6	45	13	R6-45-13	6	2	4	58	0	58	9.66667	0	14.5	3.12	0.703	2.72944	0
R6	45	18	R6-45-18	10	4	6	43	0	43	4.3	0	7.16667	3.12	0.703	2.72944	0
R7	24	3	R7-24-3	139	16	123	12884	189	12695	92.6906	11.8125	103.211	3.57	0.546	3.26667	0
R7	24	4	R7-24-4	188	40	148	4451	88	4363	23.6755	2.2	29.4797	3.57	0.546	3.26667	0
R7	31	4	R7-31-4	31	8	23	268	17	251	8.64516	2.125	10.913	3.57	0.546	3.26667	0
R7	31	11	R7-31-11	42	17	25	669	49	620	15.9286	2.88235	24.8	3.57	0.546	3.26667	0
R7	31	16	R7-31-16	38	21	17	184	77	107	4.84211	3.66667	6.29412	3.57	0.546	3.26667	0
R7	31	17	R7-31-17	46	8	38	384	16	368	8.34783	2	9.68421	3.57	0.546	3.26667	0
R7	38	2	R7-38-2	6	3	3	89	5	84	14.8333	1.66667	28	3.57	0.546	3.26667	0
R7	38	3	R7-38-3	17	11	6	57	16	41	3.35294	1.45455	6.83333	3.57	0.546	3.26667	0
R7	38	5	R7-38-5	18	5	13	122	5	117	6.77778	1	9	3.57	0.546	3.26667	0
R7	38	7	R7-38-7	8	1	7	108	0	108	13.5	0	15.4286	3.57	0.546	3.26667	0
R7	45	2	R7-45-2	9	6	3	30	4	26	3.33333	0.666667	8.66667	3.57	0.546	3.26667	0
R7	45	14	R7-45-14	8	6	2	66	11	55	8.25	1.83333	27.5	3.57	0.546	3.26667	0
R7	45	17	R7-45-17	5	4	1	42	0	42	8.4	0	42	3.57	0.546	3.26667	0
R7	45	18	R7-45-18	2	1	1	28	0	28	14	0	28	3.57	0.546	3.26667	0
R8	38	2	R8-38-2	20	12	8	74	15	59	3.7	1.25	7.375	4.6	0.593	4.27056	3.267
R8	24	1	R8-24-1	93	13	80	3588	20	3568	38.5806	1.53846	44.6	4.6	0.593	4.27056	3.267
R8	24	8	R8-24-8	18	2	16	1562	135	1427	86.7778	67.5	89.1875	4.6	0.593	4.27056	3.267
R8	31	5	R8-31-5	30	7	23	236	39	197	7.86667	5.57143	8.56522	4.6	0.593	4.27056	3.267
R8	31	7	R8-31-7	141	49	92	813	66	747	5.76596	1.34694	8.11957	4.6	0.593	4.27056	3.267
R8	31	9	R8-31-9	138	52	86	533	108	425	3.86232	2.07692	4.94186	4.6	0.593	4.27056	3.267
R8	38	12	R8-38-12	135	78	57	235	98	137	1.74074	1.25641	2.40351	4.6	0.593	4.27056	3.267
R8	31	17	R8-31-17	106	23	83	786	33	753	7.41509	1.43478	9.07229	4.6	0.593	4.27056	3.267
R8	38	7	R8-38-7	10	7	3	16	6	10	1.6	0.857143	3.33333	4.6	0.593	4.27056	3.267
R8	38	14	R8-38-14	36	24	12	86	30	56	2.38889	1.25	4.66667	4.6	0.593	4.27056	3.267
R8	45	2	R8-45-2	8	3	5	16	5	11	2	1.66667	2.2	4.6	0.593	4.27056	3.267
R8	45	3	R8-45-3	8	5	3	24	1	23	3	0.2	7.66667	4.6	0.593	4.27056	3.267
R8	45	8	R8-45-8	0	0	0	0	0	0	0	0	0	4.6	0.593	4.27056	3.267
R8	45	18	R8-45-18	5	2	3	12	0	12	2.4	0	4	4.6	0.593	4.27056	3.267
R9	24	2	R9-24-2	154	26	128	1227	73	1154	7.96753	2.80769	9.01562	3.32	2.42	1.97556	0
R9	24	9	R9-24-9	117	79	38	949	361	588	8.11111	4.56962	15.4737	3.32	2.42	1.97556	0
R9	31	1	R9-31-1	27	9	18	224	19	205	8.2963	2.11111	11.3889	3.32	2.42	1.97556	0
R9	31	3	R9-31-3	31	10	21	172	21	151	5.54839	2.1	7.19048	3.32	2.42	1.97556	0
R9	31	4	R9-31-4	12	1	11	269	0	269	22.4167	0	24.4545	3.32	2.42	1.97556	0
R9	31	10	R9-31-10	64	44	20	203	118	85	3.17188	2.68182	4.25	3.32	2.42	1.97556	0
R9	38	4	R9-38-4	29	12	17	507	17	490	17.4828	1.41667	28.8235	3.32	2.42	1.97556	0
R9	38	7	R9-38-7	15	8	7	136	21	115	9.06667	2.625	16.4286	3.32	2.42	1.97556	0
R9	38	8	R9-38-8	20	10	10	772	30	742	38.6	3	74.2	3.32	2.42	1.97556	0
R9	38	12	R9-38-12	10	8	2	19	7	12	1.9	0.875	6	3.32	2.42	1.97556	0
R9	45	1	R9-45-1	16	12	4	207	11	196	12.9375	0.916667	49	3.32	2.42	1.97556	0
R9	45	4	R9-45-4	26	15	11	190	30	160	7.30769	2	14.5455	3.32	2.42	1.97556	0
R9	45	7	R9-45-7	11	7	4	237	18	219	21.5455	2.57143	54.75	3.32	2.42	1.97556	0
R9	45	8	R9-45-8	5	4	1	57	9	48	11.4	2.25	48	3.32	2.42	1.97556	0
